# Supplementary material for: Distal sagittal forelimb conformation in young Walloon horses: Radiographic assessment and its relationship with osteochondral fragments
Source: PLoS One. 2024 Oct 11;19(10):e0311965. doi: 10.1371/journal.pone.0311965 (PMC11469509; doi:10.1371/journal.pone.0311965)
Supplement: S1 Table — (ODS) [file pone.0311965.s001.ods]

## Sheet: Sheet1
Parameter (Unit) - Abbreviation	References
Dorsal Metacarpophalangeal Angle (°) - DMCPA	Rotation center following the sagittal crest of the condyles of the third metacarpal bone (point 1), the second reference point at the middle of the first phalanx (dorso-palmar and proximo-distal direction), third reference point at the middle of the third metacarpal bone at the level of the distal end of the second metacarpal bone.
Diameter of the third metacarpal bone (millimeter) - DMCIII	Distance between the most dorsal and palmar aspect of the third metacarpal bone, perpendicular to the long axis of the bone and at the level of the distal end of the second metacarpal bone.
Height at the withers (centimeter) - Height	Distance between the ground and the most proximal aspect of the withers.
Dorsal Hoof Wall Angle (°) - DHWA	Angle between the proximal horizontal surface of the rectangular block and a line that follows the dorsal hoof wall of the foot.
Dorsal Third Phalanx Angle (°) - DP3A	Angle between the proximal horizontal surface of the block and a line that follows the dorsal aspect of the third phalanx.
Palmar Angle of the third Phalanx (°) - PA	Angle between the proximal horizontal surface of the block and a line from the apex to the end of the palmar processes of the distal phalanx.
Angle between the Ground and the dorsal surface of the third Metacarpal bone (°) - GMA	Angle beween the dorsal surface of the third metacarpal bone (drawn from its most proximal aspect to the level of the terminal end of the second metacarpal bone) and a horizontal line determined by the distal horizontal edge of the planar sensor.
